# Supplementary material for: Electrochemical Immunosensors with PQQ-Decorated Carbon Nanotubes as Signal Labels for Electrocatalytic Oxidation of Tris(2-carboxyethyl)phosphine
Source: Nanomaterials (Basel). 2021 Jul 5;11(7):1757. doi: 10.3390/nano11071757 (PMC8308108; doi:10.3390/nano11071757)
Supplement: Supplementary file 1 [file nanomaterials-11-01757-s001.zip]

Archive with 1 entries (1 files):
- nanomaterials-1273578-supplementary.pdf
